# Supplementary material for: Several intuitionistic fuzzy hamy mean operators with complex interval values and their application in assessing the quality of tourism services
Source: PLoS One. 2024 Aug 5;19(8):e0305319. doi: 10.1371/journal.pone.0305319 (PMC11299837; doi:10.1371/journal.pone.0305319)
Supplement: S1 Data set — (XLSX) [file pone.0305319.s001.xlsx]

## Sheet: Sheet01
	C1					C2					C3					C4
	0.2	0.4	0.3	0.6		0.1	0.3	0.2	0.5		0.3	0.5	0.1	0.2		0.1	0.4	0.3	0.5	X	lamta
																				2	3	0.333333
	4	9	2.33333	9		1.5	2.33333	1	1.5		0.428571	0.25	0.111111	0.428571		1.5	1	0.25	1	weight
	0.25	0.111111	0.428571	0.111111		0.666667	0.428571	1	0.666667		2.33333	4	9	2.33333		0.666667	1	4	1
																				0.4
DHM	0.155995	0.391864	0.230638	0.494069																0.1
WDHM	0.225684	0.516519	0.139222	0.347564																0.3
DDHM	0.152264	0.405188	0.221743	0.469883																0.2
WDDHM	0.0922608	0.302353	0.326881	0.608075
	IVIFN
A1	0.5	0.6	0.1	0.2		0.4	0.6	0.2	0.4		0.2	0.3	0.1	0.4		0.3	0.5	0.1	0.3
A2	0.3	0.4	0.2	0.5		0.4	0.5	0.1	0.2		0.6	0.7	0.2	0.3		0.3	0.4	0.2	0.4
A3	0.7	0.8	0.1	0.2		0.6	0.8	0.1	0.2		0.4	0.7	0.1	0.3		0.5	0.6	0.1	0.4
A4	0.6	0.7	0.1	0.3		0.2	0.3	0.6	0.7		0.4	0.6	0.2	0.4		0.1	0.3	0.4	0.5
A5	0.4	0.5	0.1	0.3		0.1	0.2	0.5	0.7		0.3	0.4	0.5	0.6		0.5	0.7	0.1	0.2
	IVIFWDHM					IVIFWDDHM
	0.858398	0.516519	0.139222	0.347564
